# Supplementary material for: Low participation in voluntary period for patient-reported outcome performance measures for hip and knee replacement
Source: Health Aff Sch. 2025 May 30;3(6):qxaf111. doi: 10.1093/haschl/qxaf111 (PMC12152723; doi:10.1093/haschl/qxaf111)
Supplement: qxaf111_Supplementary_Data [file qxaf111_supplementary_data.zip]

Archive with 7 entries (7 files):
- coi_disclosure_Liu.docx
- coi_disclosure_Pusic.docx
- coi_disclosure_Tsai.docx
- coi_disclosure_zoeychopra.docx
- coi_disclosure__CPT.docx
- coi_disclosure_Bates.docx
- coi_disclosure_Berlin copy.docx
